# Supplementary material for: The Importance of Activating Factors in Physical Activity Interventions for Older Adults Using Information and Communication Technologies: Systematic Review
Source: JMIR Mhealth Uhealth. 2023 Oct 24;11:e42968. doi: 10.2196/42968 (PMC10644949; doi:10.2196/42968)
Supplement: Multimedia Appendix 3 [file mhealth-v11-e42968-s003.xlsx]

## Sheet: Sheet1
	Mutlimedia Appendix 3. User interaction inferfaces and delivery modes for delivering activation factors [30-42]. Orange blocks show intervention groups with significant beneficial findings regarding physical activity. Grey blocks highlight the user interfaces used along with the integrated activation factors. D: digital; FA: facilitated; H: hybrid; K: knowledge; M: motivation; OB: objective; PE: …
	Author, year	Group	User interaction																								Activation factor			Measures		Delivery mode
			Face-to-face			Calls			Text-messaging			App			Web			Smartwatch			Activator			Printed material			Skills	Knowledge	Motivation	Objective	Subjective	Personalized exercise introduction	Digital	Traditional	Hybrid	Supervised	Unsupervised	Facilitated
			S	K	M	S	K	M	S	K	M	S	K	M	S	K	M	S	K	M	S	K	M	S	K	M	S	K	M	OB	SU	PE	D	T	H	SUP	UNS	FA
	Albergoni, 2020	IG vs CG	✓											✓						✓							1		2	x		x	x				x
	Brew-Sam, 2022	IG vs CG											✓	✓	✓	✓	✓										1	2	2		x		x				x
	Brickwood, 2021	IG1 vs CG	✓	✓							✓			✓						✓							1	1	3	x		x	x					x
		IG2 vs CG	✓	✓				✓												✓							1	1	2	x		x	x					x
	Compernolle, 2020	IG (no CG)	✓	✓										✓									✓				1	1	2	x		x	x				x
	Compernolle, 2021	IG (no CG)	✓	✓										✓									✓				1	1	2	x		x	x				x
	Li, 2020	IG (no CG)	✓	✓	✓			✓						✓						✓							1	1	4	x	x	x	x					x
	Mansson, 2020	IG1 vs CG	✓	✓							✓	✓		✓	✓		✓										2	1	3			x	x				x
		IG2 vs CG	✓	✓																				✓			2	1				x		x			x
	Mouton, 2015	IG 1 vs CG													✓	✓	✓										1	1	1		x		x				x
		IG 2 vs CG	✓		✓																						1		1		x			x		x
		IG 3 vs CG	✓		✓										✓	✓	✓										2	1	2		x				x			x
	Müller, 2016	IG1 (no CG)	✓																						✓		1	1				x		x			x
		IG2 (no CG)	✓								✓														✓		1	1	1			x	x				x
	Muntaner-Mas, 2017	IG1 vs CG	✓																								1			x				x		x
		IG2 vs CG									✓	✓															1		1	x			x				x
	Rowley, 2019	IG1 vs CG																✓		✓							1		1		x		x				x
		IG2 vs CG													✓	✓	✓	✓		✓							2	1	2	x			x					x
	Thompson, 2014	IG vs CG	✓	✓	✓			✓												✓				✓	✓		2	2	3	x		x	x					x
	Van Dyck, 2016	IG vs CG														✓	✓											1	1		x		x				x
	10/20 interventions effective																										S25	K17	M33	OB10	SU7
